# Supplementary material for: LINC00665 up-regulates SIN3A expression to modulate the progression of colorectal cancer via sponging miR-138-5p
Source: Cancer Cell Int. 2022 Jan 31;22:51. doi: 10.1186/s12935-021-02176-4 (PMC8802510; doi:10.1186/s12935-021-02176-4)
Supplement: Supplementary file 4 — Additional file 4: Table S1. The sequences of transfection plasmids were listed. [file 12935_2021_2176_MOESM4_ESM.xlsx]

## Sheet: Sheet1
Table S1: Sequences of transfection plasmids
Cell transfection	Name of transfection plasmid	Sequence
	sh-NC	CCGG TATAACAGAGCGAATGTGGTC CTCGAG GACCACATTCGCTCTGTTATA TTTTTG
	sh-LINC00665#1	CCGG TTAATCTGGAGACAATACGGG CTCGAG CCCGTATTGTCTCCAGATTAA TTTTTG
	sh-LINC00665#2	CCGG TATCAGATACTCAAGATGGGT CTCGAG ACCCATCTTGAGTATCTGATA TTTTTG
	NC mimics	GUAGAGCUGUAGCGCUAGCUGGU
	miR-138-5p mimics	AGCUGGUGUUGUGAAUCAGGCCG
	miR-138-5p inhibitor	CGGCCUGAUUCACAACACCAGCU
	sh-SIN3A#1	CCGG TATGAACTGCTGCTATAGCGG CTCGAG CCGCTATAGCAGCAGTTCATA TTTTTG
	sh-SIN3A#2	CCGG TTATTAACATAGTTGATGGCA CTCGAG TGCCATCAACTATGTTAATAA TTTTTG
	pcDNA3.1-SIN3A	atgaagcggcgtttggatgaccaggagtcaccggtgtatgcagcccagcagcgtcggatccctggcagcacagaggcttttcctcaccagcaccgggtgcttgcccctgcccctcctgtgtatgaagcagtgtctgagaccatgcagtcagctacgggaattcagtactctgtaacacccagctaccaggtttcagccatgccacagagctccggcagtcatgggcccgctatagcagcagttcatagcagccatcatcacccaacagcggtgcagccccacggaggccaggtggtccagagtcatgctcatccagccccaccagttgcaccagtgcagggacagcagcaatttcagaggctgaaggtggaggatgcgctatcttatcttgaccaggtg…
