# Supplementary material for: LINC00665 up-regulates SIN3A expression to modulate the progression of colorectal cancer via sponging miR-138-5p
Source: Cancer Cell Int. 2022 Jan 31;22:51. doi: 10.1186/s12935-021-02176-4 (PMC8802510; doi:10.1186/s12935-021-02176-4)
Supplement: Supplementary file 5 — Additional file 5: Table S2. The primer sequences used in qRT-PCR were listed. [file 12935_2021_2176_MOESM5_ESM.xlsx]

## Sheet: Sheet1
Table S2: Sequences of primers. (Forward: F; Reverse: R)
qRT-PCR	Name	Primer sequence
	LINC00665-F	GAATCCCCGATCCCTCTTGC
	LINC00665-R	TGGGAACCAAAGTCAGGCAT
	miR-138-5p	Sequence: a gctggtgttg tgaatcaggc cg
		Stem-loop reverse transcription primer: CTCAACTGGTGTCGTGGAGTCGGCAATTCAGTTGAGCcaccagct
		miRNA-specific stem-loop universal reverse primer: CTCAACTGGTGTCGTGGA
		F:TCGGCa gctggtgttg tgaa
	SIN3A-F	AGAACGCTGGTGTACCTGTT
	SIN3A-R	AGATCGCCTCTCTGAGCAAAC
	GAPDH-F	GACAGTCAGCCGCATCTTCT
	GAPDH-R	GCGCCCAATACGACCAAATC
	U6-F	TCCCTTCGGGGACATCCG
	U6-R	AATTTTGGACCATTTCTCGATTTGT
	FOXC1-F	CGGGAGATGTTCGAGTCACAG
	FOXC1-R	GGTACAGAGACTGGCTGGAAG
	SMG1-F	TCGTGTCGGGGAAGGTAATG
	SMG1-R	TCAGTTCTGGGTTGCCAGTC
	AHDC1-F	GCTGCTCGATTCGGATGACT
	AHDC1-R	TAGCCCATAGCTTGCTGCTC
	THRAP3-F	GCAGAGCTCGAGGAACCTTTTT
	THRAP3-R	CACTCCTCTTCCCGGTTTCT
	KLF11-F	GAAGCTGTCGAGGCTCTTGT
	KLF11-R	TCCGTGGCTGTACATGCTTT
	CNOT6L-F	AGGGAGAATCACACATGGCT
	CNOT6L-R	GACAAGAGGCAGGAGTGGAG
	ANK1-F	AAGTGGTGCAGGGGAATGAG
	ANK1-R	TCCTGCCCTCTATCAGGTCC
	miR-3619-5p	Sequence: tcagc aggcaggctg gtgcagc
		Reverse transcription stem loop primer:CTCAACTGGTGTCGTGGAGTCGGCAATTCAGTTGAGCgctgcacc
		miRNA stem loop universal reverse primer:CTCAACTGGTGTCGTGGA
		F:TCGAtcagc aggcaggct
	miR-214-3p	Sequence: acagcaggca cagacaggca gt
		Reverse transcription stem loop primer:CTCAACTGGTGTCGTGGAGTCGGCAATTCAGTTGAGCactgcc
		miRNA stem loop universal reverse primer:CTCAACTGGTGTCGTGGA
		F:GAGacagcaggca cagaca
	miR-665	Sequence:accaggag gctgaggcccct
		Reverse transcription stem loop primer:CTCAACTGGTGTCGTGGAGTCGGCAATTCAGTTGAGCaggggc
		miRNA stem loop universal reverse primer:CTCAACTGGTGTCGTGGA
		F:TCGAaccaggag gctgag
	miR-449b-5p	Sequence:aggca gtgtattgtt agctggc
		Reverse transcription stem loop primer:CTCAACTGGTGTCGTGGAGTCGGCAATTCAGTTGAGCgccagcta
		miRNA stem loop universal reverse primer:CTCAACTGGTGTCGTGGA
		F:GCCGAGaggca gtgtattgt
	miR-542-3p	Sequence:tgtgacag attgataact gaaa
		Reverse transcription stem loop primer:CTCAACTGGTGTCGTGGAGTCGGCAATTCAGTTGAGCtttcagtt
		miRNA stem loop universal reverse primer:CTCAACTGGTGTCGTGGA
		F:GCCGAGtgtgacag attgat
	miR-34c-5p	Sequence:aggcagtg tagttagctg attgc
		Reverse transcription stem loop primer:CTCAACTGGTGTCGTGGAGTCGGCAATTCAGTTGAGCgcaatcag
		miRNA stem loop universal reverse primer:CTCAACTGGTGTCGTGGA
		F:GCCGAaggcagtg tagttag
	miR-34a-5p	Sequence:tggcagtgt cttagctggt tgt
		Reverse transcription stem loop primer:CTCAACTGGTGTCGTGGAGTCGGCAATTCAGTTGAGCacaacc
		miRNA stem loop universal reverse primer:CTCAACTGGTGTCGTGGA
		F:CGAGtggcagtgt cttagct
	miR-224-5p	Sequence:taa gtcactagtg gttccgtt
		Reverse transcription stem loop primer:CTCAACTGGTGTCGTGGAGTCGGCAATTCAGTTGAGCaacgga
		miRNA stem loop universal reverse primer:CTCAACTGGTGTCGTGGA
		F:GCCGAtaa gtcactagtg gt
	miR-873-3p	Sequence:ggaga ctgatgagtt cccggga
		Reverse transcription stem loop primer:CTCAACTGGTGTCGTGGAGTCGGCAATTCAGTTGAGCtcccgg
		miRNA stem loop universal reverse primer:CTCAACTGGTGTCGTGGA
		F:CGAGggaga ctgatgagtt c
	miR-129-5p	Sequence:ctttttg cggtctgggc ttgct
		Reverse transcription stem loop primer:CTCAACTGGTGTCGTGGAGTCGGCAATTCAGTTGAGCagcaagcc
		miRNA stem loop universal reverse primer:CTCAACTGGTGTCGTGGA
		F:CCGAGctttttg cggtctg
	miR-744-5p	Sequence:tgcggggcta gggctaacag ca
		Reverse transcription stem loop primer:CTCAACTGGTGTCGTGGAGTCGGCAATTCAGTTGAGCtgctgt
		miRNA stem loop universal reverse primer:CTCAACTGGTGTCGTGGA
		F:TAtgcggggcta gggcta
	miR-3140-3p	Sequence:a gcttttggga attcaggtag t
		Reverse transcription stem loop primer:CTCAACTGGTGTCGTGGAGTCGGCAATTCAGTTGAGCactacctg
		miRNA stem loop universal reverse primer:CTCAACTGGTGTCGTGGA
		F:GCCGAGagcttttggga att
	Let-7d-5p	Sequence:aga ggtagtaggt tgcatagtt
		Reverse transcription stem loop primer:CTCAACTGGTGTCGTGGAGTCGGCAATTCAGTTGAGCaactatgc
		miRNA stem loop universal reverse primer:CTCAACTGGTGTCGTGGA
		F:GCCGAGaga ggtagtaggt t
	miR-28-5p	Sequence:aaggagc tcacagtcta ttgag
		Reverse transcription stem loop primer:CTCAACTGGTGTCGTGGAGTCGGCAATTCAGTTGAGCctcaat
		miRNA stem loop universal reverse primer:CTCAACTGGTGTCGTGGA
		F:CGAGaaggagc tcacagtct
	miR-4458	Sequence:ag aggtaggtgt ggaagaa
		Reverse transcription stem loop primer:CTCAACTGGTGTCGTGGAGTCGGCAATTCAGTTGAGCttcttc
		miRNA stem loop universal reverse primer:CTCAACTGGTGTCGTGGA
		F:CCGAGag aggtaggtgt g
	Let-7c-5p	Sequence:tgaggtagta ggttgtatgg tt
		Reverse transcription stem loop primer:CTCAACTGGTGTCGTGGAGTCGGCAATTCAGTTGAGCaaccatac
		miRNA stem loop universal reverse primer:CTCAACTGGTGTCGTGGA
		F:GCCGAGtgaggtagta ggtt
	Let-7b-5p	Sequence:tgagg tagtaggttg tgtggtt
		Reverse transcription stem loop primer:CTCAACTGGTGTCGTGGAGTCGGCAATTCAGTTGAGCaaccacac
		miRNA stem loop universal reverse primer:CTCAACTGGTGTCGTGGA
		F:GCCGAGtgagg tagtaggtt
	miR-760	Sequence:cg gctctgggtctgtgggga
		Reverse transcription stem loop primer:CTCAACTGGTGTCGTGGAGTCGGCAATTCAGTTGAGCtcccca
		miRNA stem loop universal reverse primer:CTCAACTGGTGTCGTGGA
		F:TCAAcg gctctgggtctg
	miR-142-5p	Sequence:cataa agtagaaagc actact
		Reverse transcription stem loop primer:CTCAACTGGTGTCGTGGAGTCGGCAATTCAGTTGAGCagtagt
		miRNA stem loop universal reverse primer:CTCAACTGGTGTCGTGGA
		F:GCCGAGcataa agtagaaagc
