# Supplementary material for: LINC00665 up-regulates SIN3A expression to modulate the progression of colorectal cancer via sponging miR-138-5p
Source: Cancer Cell Int. 2022 Jan 31;22:51. doi: 10.1186/s12935-021-02176-4 (PMC8802510; doi:10.1186/s12935-021-02176-4)
Supplement: Supplementary file 6 — Additional file 6: Table S3. The sequences of FISH probes targeted LINC00665 and miR-138-5p were listed. [file 12935_2021_2176_MOESM6_ESM.xlsx]

## Sheet: Figure 1
	Figure 1A						Figure 1B
	Sample	Houskeeping gene	CT value	Target gene	CT value		Sample	Houskeeping gene	CT value	Target gene	CT value
	FHC	GAPDH	17.7936	LINC00665	27.769		HCT116/sh-NC	GAPDH	17.5397	LINC00665	23.4881
	FHC	GAPDH	18.0392	LINC00665	27.4654		HCT116/sh-NC	GAPDH	18.123	LINC00665	22.8007
	FHC	GAPDH	17.5307	LINC00665	28.0641		HCT116/sh-NC	GAPDH	17.8785	LINC00665	23.0894
	LOVO	GAPDH	17.5563	LINC00665	26.7022		HCT116/sh-LINC00665#1	GAPDH	17.8418	LINC00665	25.4835
	LOVO	GAPDH	17.7478	LINC00665	26.9147		HCT116/sh-LINC00665#1	GAPDH	18.1504	LINC00665	24.9813
	LOVO	GAPDH	18.0204	LINC00665	26.5998		HCT116/sh-LINC00665#1	GAPDH	18.301	LINC00665	25.0726
	HT-29	GAPDH	17.8997	LINC00665	25.9843		HCT116/sh-LINC00665#2	GAPDH	18.1253	LINC00665	25.1756
	HT-29	GAPDH	17.4331	LINC00665	25.4857		HCT116/sh-LINC00665#2	GAPDH	17.7906	LINC00665	24.4819
	HT-29	GAPDH	17.7963	LINC00665	26.098		HCT116/sh-LINC00665#2	GAPDH	17.66	LINC00665	24.5473
	HCT116	GAPDH	17.952	LINC00665	26.276		SW480/sh-NC	GAPDH	17.3705	LINC00665	26.8451
	HCT116	GAPDH	18.4762	LINC00665	25.8839		SW480/sh-NC	GAPDH	17.7492	LINC00665	27.6364
	HCT116	GAPDH	18.3572	LINC00665	26.1453		SW480/sh-NC	GAPDH	17.5191	LINC00665	27.1745
	SW480	GAPDH	17.7914	LINC00665	24.884		SW480/sh-LINC00665#1	GAPDH	17.6495	LINC00665	29.0723
	SW480	GAPDH	17.5131	LINC00665	25.2416		SW480/sh-LINC00665#1	GAPDH	17.5009	LINC00665	28.6223
	SW480	GAPDH	17.9037	LINC00665	24.5705		SW480/sh-LINC00665#1	GAPDH	17.3803	LINC00665	28.8014
							SW480/sh-LINC00665#2	GAPDH	18.0972	LINC00665	29.2779
							SW480/sh-LINC00665#2	GAPDH	17.5944	LINC00665	29.0335
							SW480/sh-LINC00665#2	GAPDH	17.8853	LINC00665	28.8992

## Sheet: Figure 2
	Figure 2D						Figure 2G
	Sample	Houskeeping gene	CT value	Target gene	CT value		Sample	Houskeeping gene	CT value	Target gene	CT value
	FHC	U6	17.7982	miR-138-5p	24.6036		HCT116/NC mimics	U6	17.5753	miR-138-5p	25.988
	FHC	U6	18.062	miR-138-5p	24.3871		HCT116/NC mimics	U6	17.3849	miR-138-5p	26.7665
	FHC	U6	18.326	miR-138-5p	24.9253		HCT116/NC mimics	U6	17.9214	miR-138-5p	26.5529
	HCT116	U6	17.6232	miR-138-5p	26.5038		HCT116/miR-138-5p mimics	U6	17.9465	miR-138-5p	24.0441
	HCT116	U6	17.918	miR-138-5p	26.2778		HCT116/miR-138-5p mimics	U6	17.7503	miR-138-5p	23.4382
	HCT116	U6	18.1308	miR-138-5p	26.0885		HCT116/miR-138-5p mimics	U6	18.1968	miR-138-5p	23.7365
	SW480	U6	17.8408	miR-138-5p	26.5913		SW480/NC mimics	U6	17.7732	miR-138-5p	26.8828
	SW480	U6	17.3329	miR-138-5p	25.9321		SW480/NC mimics	U6	18.2485	miR-138-5p	26.449
	SW480	U6	17.6385	miR-138-5p	25.9642		SW480/NC mimics	U6	18.3638	miR-138-5p	26.1654
	LOVO	U6	18.2956	miR-138-5p	26.0035		SW480/miR-138-5p mimics	U6	17.7868	miR-138-5p	23.3445
	LOVO	U6	17.9321	miR-138-5p	25.9899		SW480/miR-138-5p mimics	U6	18.2361	miR-138-5p	22.8696
	LOVO	U6	18.4868	miR-138-5p	26.3587		SW480/miR-138-5p mimics	U6	17.9625	miR-138-5p	23.2523
	HT-29	U6	18.2933	miR-138-5p	26.3776
	HT-29	U6	18.5505	miR-138-5p	26.7181
	HT-29	U6	18.0309	miR-138-5p	26.52

## Sheet: Figure 4
	Figure 4Ca						Figure 4Cb						Figure 4D
	Sample	Houskeeping gene	CT value	Target gene	CT value		Sample	Houskeeping gene	CT value	Target gene	CT value		Sample	Houskeeping gene	CT value	Target gene	CT value
	HCT116/NC mimics	GAPDH	18.3318	SIN3A	28.0707		SW480/NC mimics	GAPDH	18.3093	SIN3A	24.5573		HCT116/sh-NC	GAPDH	17.4697	SIN3A	27.4164
	HCT116/NC mimics	GAPDH	18.1223	SIN3A	27.7283		SW480/NC mimics	GAPDH	18.1006	SIN3A	24.9585		HCT116/sh-NC	GAPDH	17.76	SIN3A	28.3076
	HCT116/NC mimics	GAPDH	17.8572	SIN3A	27.4651		SW480/NC mimics	GAPDH	17.7955	SIN3A	24.0785		HCT116/sh-NC	GAPDH	17.872	SIN3A	27.6941
	HCT116/NC mimics			FOXC1	24.8128		SW480/NC mimics			FOXC1	27.1897		HCT116/sh-LINC00665#1	GAPDH	18.2706	SIN3A	29.6508
	HCT116/NC mimics			FOXC1	23.9623		SW480/NC mimics			FOXC1	28.1241		HCT116/sh-LINC00665#1	GAPDH	18.03	SIN3A	29.4801
	HCT116/NC mimics			FOXC1	24.479		SW480/NC mimics			FOXC1	27.6715		HCT116/sh-LINC00665#1	GAPDH	17.7045	SIN3A	29.2616
	HCT116/NC mimics			SMG1	27.1869		SW480/NC mimics			SMG1	29.5119		HCT116/sh-LINC00665#1+miR-138-5p inhibitor	GAPDH	17.9562	SIN3A	28.2842
	HCT116/NC mimics			SMG1	26.9266		SW480/NC mimics			SMG1	29.2978		HCT116/sh-LINC00665#1+miR-138-5p inhibitor	GAPDH	17.6421	SIN3A	28.0746
	HCT116/NC mimics			SMG1	26.3644		SW480/NC mimics			SMG1	29.7556		HCT116/sh-LINC00665#1+miR-138-5p inhibitor	GAPDH	17.4429	SIN3A	27.8152
	HCT116/NC mimics			AHDC1	26.9955		SW480/NC mimics			AHDC1	24.875		SW480/sh-NC	GAPDH	17.1719	SIN3A	24.7593
	HCT116/NC mimics			AHDC1	27.437		SW480/NC mimics			AHDC1	24.1934		SW480/sh-NC	GAPDH	17.6104	SIN3A	24.4641
	HCT116/NC mimics			AHDC1	26.6858		SW480/NC mimics			AHDC1	24.4406		SW480/sh-NC	GAPDH	17.324	SIN3A	24.1067
	HCT116/NC mimics			THRAP3	27.2081		SW480/NC mimics			THRAP3	25.5087		SW480/sh-LINC00665#1	GAPDH	17.1861	SIN3A	25.9768
	HCT116/NC mimics			THRAP3	27.8784		SW480/NC mimics			THRAP3	24.7897		SW480/sh-LINC00665#1	GAPDH	17.7383	SIN3A	25.5622
	HCT116/NC mimics			THRAP3	26.9785		SW480/NC mimics			THRAP3	25.7137		SW480/sh-LINC00665#1	GAPDH	17.5923	SIN3A	25.98
	HCT116/NC mimics			CNOT6L	29.872		SW480/NC mimics			CNOT6L	29.3678		SW480/sh-LINC00665#1+miR-138-5p inhibitor	GAPDH	17.8594	SIN3A	24.725
	HCT116/NC mimics			CNOT6L	29.6685		SW480/NC mimics			CNOT6L	30.2232		SW480/sh-LINC00665#1+miR-138-5p inhibitor	GAPDH	17.5433	SIN3A	25.0174
	HCT116/NC mimics			CNOT6L	30.4154		SW480/NC mimics			CNOT6L	29.8009		SW480/sh-LINC00665#1+miR-138-5p inhibitor	GAPDH	17.2992	SIN3A	24.6896
	HCT116/NC mimics			KLF11	28.8636		SW480/NC mimics			KLF11	29.8546
	HCT116/NC mimics			KLF11	28.252		SW480/NC mimics			KLF11	29.5854
	HCT116/NC mimics			KLF11	27.9741		SW480/NC mimics			KLF11	30.2558
	HCT116/NC mimics			ANK1	27.3711		SW480/NC mimics			ANK1	28.3413
	HCT116/NC mimics			ANK1	27.1229		SW480/NC mimics			ANK1	28.566
	HCT116/NC mimics			ANK1	27.9372		SW480/NC mimics			ANK1	27.6583
	HCT116/miR-138-5p mimics	GAPDH	18.1255	SIN3A	28.8845		SW480/miR-138-5p mimics	GAPDH	17.346	SIN3A	24.854
	HCT116/miR-138-5p mimics	GAPDH	17.9392	SIN3A	29.3979		SW480/miR-138-5p mimics	GAPDH	17.8786	SIN3A	25.0139
	HCT116/miR-138-5p mimics	GAPDH	17.7694	SIN3A	29.0728		SW480/miR-138-5p mimics	GAPDH	17.4605	SIN3A	25.2601
	HCT116/miR-138-5p mimics			FOXC1	23.794		SW480/miR-138-5p mimics			FOXC1	27.8077
	HCT116/miR-138-5p mimics			FOXC1	24.1054		SW480/miR-138-5p mimics			FOXC1	28.0257
	HCT116/miR-138-5p mimics			FOXC1	24.173		SW480/miR-138-5p mimics			FOXC1	27.5043
	HCT116/miR-138-5p mimics			SMG1	26.6478		SW480/miR-138-5p mimics			SMG1	29.9799
	HCT116/miR-138-5p mimics			SMG1	26.917		SW480/miR-138-5p mimics			SMG1	29.5746
	HCT116/miR-138-5p mimics			SMG1	27.0506		SW480/miR-138-5p mimics			SMG1	29.8384
	HCT116/miR-138-5p mimics			AHDC1	26.7097		SW480/miR-138-5p mimics			AHDC1	23.7192
	HCT116/miR-138-5p mimics			AHDC1	27.0289		SW480/miR-138-5p mimics			AHDC1	23.6566
	HCT116/miR-138-5p mimics			AHDC1	26.8527		SW480/miR-138-5p mimics			AHDC1	23.4315
	HCT116/miR-138-5p mimics			THRAP3	27.412		SW480/miR-138-5p mimics			THRAP3	25.3527
	HCT116/miR-138-5p mimics			THRAP3	27.6444		SW480/miR-138-5p mimics			THRAP3	25.3447
	HCT116/miR-138-5p mimics			THRAP3	27.9703		SW480/miR-138-5p mimics			THRAP3	24.9919
	HCT116/miR-138-5p mimics			CNOT6L	29.4		SW480/miR-138-5p mimics			CNOT6L	29.135
	HCT116/miR-138-5p mimics			CNOT6L	29.7504		SW480/miR-138-5p mimics			CNOT6L	29.2961
	HCT116/miR-138-5p mimics			CNOT6L	29.4739		SW480/miR-138-5p mimics			CNOT6L	29.5195
	HCT116/miR-138-5p mimics			KLF11	27.9378		SW480/miR-138-5p mimics			KLF11	29.905
	HCT116/miR-138-5p mimics			KLF11	27.8452		SW480/miR-138-5p mimics			KLF11	29.3397
	HCT116/miR-138-5p mimics			KLF11	27.4797		SW480/miR-138-5p mimics			KLF11	29.6001
	HCT116/miR-138-5p mimics			ANK1	27.6461		SW480/miR-138-5p mimics			ANK1	27.7608
	HCT116/miR-138-5p mimics			ANK1	27.1603		SW480/miR-138-5p mimics			ANK1	27.6808
	HCT116/miR-138-5p mimics			ANK1	27.624		SW480/miR-138-5p mimics			ANK1	27.4524
	Figure 4E						Figure 4J						Figure 4Ka
	Sample	Houskeeping gene	CT value	Target gene	CT value		Sample	Houskeeping gene	CT value	Target gene	CT value		Sample	Houskeeping gene	CT value	Target gene	CT value
	FHC	GAPDH	17.7412	SIN3A	28.8059		HCT116/pcDNA3.1	GAPDH	17.9523	SIN3A	29.13		HCT116/sh-NC	GAPDH	17.8097	SIN3A	28.7012
	FHC	GAPDH	18.0494	SIN3A	29.1848		HCT116/pcDNA3.1	GAPDH	18.165	SIN3A	28.5522		HCT116/sh-NC	GAPDH	18.1173	SIN3A	27.8439
	FHC	GAPDH	18.1741	SIN3A	28.5647		HCT116/pcDNA3.1	GAPDH	18.323	SIN3A	28.1975		HCT116/sh-NC	GAPDH	17.5761	SIN3A	28.2963
	LOVO	GAPDH	18.1847	SIN3A	27.6513		HCT116/pcDNA3.1-SIN3A	GAPDH	17.9585	SIN3A	25.2962		HCT116/sh-LINC00665	GAPDH	17.5419	SIN3A	29.1883
	LOVO	GAPDH	18.2906	SIN3A	28.0059		HCT116/pcDNA3.1-SIN3A	GAPDH	18.3808	SIN3A	24.8957		HCT116/sh-LINC00665	GAPDH	17.7989	SIN3A	29.6675
	LOVO	GAPDH	18.0321	SIN3A	27.687		HCT116/pcDNA3.1-SIN3A	GAPDH	18.175	SIN3A	24.9424		HCT116/sh-LINC00665	GAPDH	17.9936	SIN3A	29.566
	HCT116	GAPDH	17.7264	SIN3A	26.6114		SW480/pcDNA3.1	GAPDH	17.8328	SIN3A	26.363		HCT116/sh-LINC00665+pcDNA3.1-SIN3A	GAPDH	17.4614	SIN3A	28.6615
	HCT116	GAPDH	18.2946	SIN3A	26.967		SW480/pcDNA3.1	GAPDH	18.0735	SIN3A	25.7519		HCT116/sh-LINC00665+pcDNA3.1-SIN3A	GAPDH	18.0233	SIN3A	28.2081
	HCT116	GAPDH	18.0252	SIN3A	26.6548		SW480/pcDNA3.1	GAPDH	18.2418	SIN3A	26.7297		HCT116/sh-LINC00665+pcDNA3.1-SIN3A	GAPDH	17.803	SIN3A	28.4574
	SW480	GAPDH	17.8402	SIN3A	25.8336		SW480/pcDNA3.1-SIN3A	GAPDH	17.6816	SIN3A	22.0165
	SW480	GAPDH	17.7378	SIN3A	26.2317		SW480/pcDNA3.1-SIN3A	GAPDH	18.1483	SIN3A	21.8539		Figure 4Kb
	SW480	GAPDH	17.5137	SIN3A	26.1351		SW480/pcDNA3.1-SIN3A	GAPDH	17.7968	SIN3A	21.5706		Sample	Houskeeping gene	CT value	Target gene	CT value
	HT-29	GAPDH	17.9367	SIN3A	26.838								SW480/sh-NC	GAPDH	17.889	SIN3A	24.2131
	HT-29	GAPDH	17.377	SIN3A	26.4977								SW480/sh-NC	GAPDH	17.5231	SIN3A	24.4216
	HT-29	GAPDH	17.6813	SIN3A	26.698								SW480/sh-NC	GAPDH	18.1103	SIN3A	24.9637
													SW480/sh-LINC00665	GAPDH	18.077	SIN3A	25.5117
													SW480/sh-LINC00665	GAPDH	17.5157	SIN3A	25.8078
													SW480/sh-LINC00665	GAPDH	17.7472	SIN3A	25.6133
													SW480/sh-LINC00665+pcDNA3.1-SIN3A	GAPDH	17.8924	SIN3A	24.7385
													SW480/sh-LINC00665+pcDNA3.1-SIN3A	GAPDH	17.7718	SIN3A	24.5917
													SW480/sh-LINC00665+pcDNA3.1-SIN3A	GAPDH	17.5048	SIN3A	24.4278

## Sheet: Additional Figures
	Figure S2Ba						Figure S2Bb
	Sample	Houskeeping gene	CT value	Target gene	CT value		Sample	Houskeeping gene	CT value	Target gene	CT value
	FHC	U6	18.3157	miR-744-5p	28.9122		FHC	U6	18.4254	miR-3140-3p	27.1922
	FHC	U6	18.1538	miR-744-5p	29.3698		FHC	U6	18.2805	miR-3140-3p	26.8415
	FHC	U6	18.4922	miR-744-5p	29.6682		FHC	U6	18.067	miR-3140-3p	26.3191
	HCT116	U6	18.3052	miR-744-5p	28.9049		HCT116	U6	18.2481	miR-3140-3p	26.4628
	HCT116	U6	18.0258	miR-744-5p	29.088		HCT116	U6	17.7302	miR-3140-3p	26.3494
	HCT116	U6	17.802	miR-744-5p	29.2143		HCT116	U6	18.1067	miR-3140-3p	26.8619
	SW480	U6	17.6021	miR-744-5p	28.9526		SW480	U6	17.6364	miR-3140-3p	26.1921
	SW480	U6	17.8609	miR-744-5p	28.8449		SW480	U6	18.1489	miR-3140-3p	26.419
	SW480	U6	18.0565	miR-744-5p	28.6459		SW480	U6	17.9811	miR-3140-3p	26.5151
	LOVO	U6	17.743	miR-744-5p	28.702		LOVO	U6	17.9838	miR-3140-3p	26.379
	LOVO	U6	18.2699	miR-744-5p	29.1209		LOVO	U6	17.8574	miR-3140-3p	26.3256
	LOVO	U6	18.1615	miR-744-5p	28.9439		LOVO	U6	18.3874	miR-3140-3p	26.7722
	HT-29	U6	17.5284	miR-744-5p	28.5374		HT-29	U6	17.7036	miR-3140-3p	25.7323
	HT-29	U6	17.9364	miR-744-5p	28.8799		HT-29	U6	17.5879	miR-3140-3p	25.9228
	HT-29	U6	17.702	miR-744-5p	28.7849		HT-29	U6	17.4836	miR-3140-3p	26.0766
	Figure S3C
	Sample	Houskeeping gene	CT value	Target gene	CT value
	HCT116/sh-NC	GAPDH	17.6902	SIN3A	27.3716
	HCT116/sh-NC	GAPDH	17.9007	SIN3A	28
	HCT116/sh-NC	GAPDH	17.5877	SIN3A	28.3443
	HCT116/sh-SIN3A#1	GAPDH	17.7497	SIN3A	29.7591
	HCT116/sh-SIN3A#1	GAPDH	18.1271	SIN3A	29.3551
	HCT116/sh-SIN3A#1	GAPDH	17.9302	SIN3A	29.8275
	HCT116/sh-SIN3A#2	GAPDH	18.4607	SIN3A	29.6255
	HCT116/sh-SIN3A#2	GAPDH	18.0271	SIN3A	29.2999
	HCT116/sh-SIN3A#2	GAPDH	18.3274	SIN3A	29.6987
	SW480/sh-NC	GAPDH	17.9033	SIN3A	24.2444
	SW480/sh-NC	GAPDH	18.2754	SIN3A	24.5056
	SW480/sh-NC	GAPDH	18.0761	SIN3A	25.118
	SW480/sh-SIN3A#1	GAPDH	17.1721	SIN3A	25.1432
	SW480/sh-SIN3A#1	GAPDH	17.4007	SIN3A	25.0043
	SW480/sh-SIN3A#1	GAPDH	17.5261	SIN3A	25.2094
	SW480/sh-SIN3A#2	GAPDH	17.7703	SIN3A	25.742
	SW480/sh-SIN3A#2	GAPDH	17.9072	SIN3A	25.4921
	SW480/sh-SIN3A#2	GAPDH	18.1402	SIN3A	25.6579
