# Supplementary material for: LINC00665 up-regulates SIN3A expression to modulate the progression of colorectal cancer via sponging miR-138-5p
Source: Cancer Cell Int. 2022 Jan 31;22:51. doi: 10.1186/s12935-021-02176-4 (PMC8802510; doi:10.1186/s12935-021-02176-4)
Supplement: Supplementary file 7 — Additional file 7: Table S4. Antibodies of RIP assay were listed. [file 12935_2021_2176_MOESM7_ESM.xlsx]

## Sheet: Sheet1
Table S4: FISH probe sequences
FISH	Name	Sequence
	LINC00665 FISH probe	uuaauaauuuuuauuuugauaagauguugaagugauauuuuggauaaugcuaacauuuuaggugaaauaaaacuaauuucaccuguuucuuuguaaccuuuuuuuuuuuuuugagauggagucucccucugucgcccaggcuggagugcaguggcgcuaucucggcucacugcaagcucugccuaccggguucacgccauucuccugccucagccucucgaguagcugggacuacaggcgccugccaccacgcccagcuaauuuuuuguauuuuuaguagagaggggguuucaccauguuggccaggauggucucgaucuccugaccucgugauccacccaccucagccuuccaaagugcugggauuacaggugugagccacugcagcuggccucuuuu…
	miR-138-5p FISH probe	cggccugauucacaacaccagcu
