# Supplementary material for: LINC00665 up-regulates SIN3A expression to modulate the progression of colorectal cancer via sponging miR-138-5p
Source: Cancer Cell Int. 2022 Jan 31;22:51. doi: 10.1186/s12935-021-02176-4 (PMC8802510; doi:10.1186/s12935-021-02176-4)
Supplement: Supplementary file 8 — Additional file 8: Table S5. The sequences used in RNA pull down assay were listed. [file 12935_2021_2176_MOESM8_ESM.xlsx]

## Sheet: Sheet1
Table S5: Biotin probe sequences in RNA pull down
RNA pull down	Name	Sequence
	miR-138-5p-WT biotin probe	gccggacuaaguguuguggucga
	miR-138-5p-MUT biotin probe	gccccucaaygucaucaccagcu
	LINC00665 biotin probe	uuaauaauuuuuauuuugauaagauguugaagugauauuuuggauaaugcuaacauuuuaggugaaauaaaacuaauuucaccuguuucuuuguaaccuuuuuuuuuuuuuugagauggagucucccucugucgcccaggcuggagugcaguggcgcuaucucggcucacugcaagcucugccuaccggguucacgccauucuccugccucagccucucgaguagcugggacuacaggcgccugccaccacgcccagcuaauuuuuuguauuuuuaguagagaggggguuucaccauguuggccaggauggucucgaucuccugaccucgugauccacccaccucagccuuccaaagugcugggauuacaggugugagccacugcagcuggccucuuuu…
	NC biotin probe	guggccggucgauaaguggacuu
