# Supplementary material for: LINC00665 up-regulates SIN3A expression to modulate the progression of colorectal cancer via sponging miR-138-5p
Source: Cancer Cell Int. 2022 Jan 31;22:51. doi: 10.1186/s12935-021-02176-4 (PMC8802510; doi:10.1186/s12935-021-02176-4)
Supplement: Supplementary file 9 — Additional file 9: Table S6. The sequences used in luciferase reporter assay were listed. [file 12935_2021_2176_MOESM9_ESM.xlsx]

## Sheet: Sheet1
Table S6: Sequences used in luciferase reporter assay
Luciferase reporter assay	Name	full-length sequence
	LINC00665-WT	GCAGGTGGCCTCCAGGTGCAAAGTGGGAAGTGTGAGTCCTCAGTCTTGGGCTATTCGGCCACGTGCCTGCCGGACATGGGACGCTGGAGGGTCAGCAGCGTGGAGTCCTGGCCTTTTGCGTCCACGGGTGGGAAATTGGCCATTGCCACGGCGGGAACTGGGACTCAGGCTGCCCCCCGGCCGTTTCTCATCCGTCCACCGGACTCGTGGGCGCTCGCACTGGCGCTGATGTAGTTTCCTGACCTCTGACCCGTATTGTCTCCAGATTAAAGguaaaaacggggcuuuuucagcccacucggguaaaacgccuuuugauuucuaggcagguguuuuguugcacgccugggagggagugacccgcagguugagguuuauuaaaauacauuccugguuuau…
	LINC00665-MUT	GCAGGTGGCCTCCAGGTGCAAAGTGGGAAGTGTGAGTCCTCAGTCTTGGGCTATTCGGCCACGTGCCTGCCGGACATGGGACGCTGGAGGGTCAGCAGCGTGGAGTCCTGGCCTTTTGCGTCCACGGGTGGGAAATTGGCCATTGCCACGGCGGGAACTGGGACTCAGGCTGCCCCCCGGCCGTTTCTCATCCGTCCACCGGACTCGTGGGCGCTCGCACTGGCGCTGATGTAGTTTCCTGACCTCTGACCCGTATTGTCTCCAGATTAAAGguaaaaacggggcuuuuucagcccacucggguaaaacgccuuuugauuucuaggcagguguuuuguugcacgccugggagggagugacccgcagguugagguuuauuaaaauacauuccugguuuau…
	SIN3A-WT	aacagagaagcggccgcggcgguagaggcggcggagacgguuucuccaucuuccccccuccccuuccccccucggaguuucccucccucccucccucccuccuucccagucugggcaccggagccugugaccgcuucguuaguggagagguagcuggcaguccgcuucggcgggccugugccccgcgccguucucggggccucccugcugagcucgcggcucacgcugagagggacacgcagugacgagcggccgaagcagcuuugcgguuuuguagugcaucccugagcaugagcacagaaugaagcggcguuuggaugaccaggagucaccgguguaugcagcccagcagcgucggaucccuggcagcacagaggcuuuuccucaccagcaccgggu…
	SIN3A-MUT	aacagagaagcggccgcggcgguagaggcggcggagacgguuucuccaucuuccccccuccccuuccccccucggaguuucccucccucccucccucccuccuucccagucugggcaccggagccugugaccgcuucguuaguggagagguagcuggcaguccgcuucggcgggccugugccccgcgccguucucggggccucccugcugagcucgcggcucacgcugagagggacacgcagugacgagcggccgaagcagcuuugcgguuuuguagugcaucccugagcaugagcacagaaugaagcggcguuuggaugaccaggagucaccgguguaugcagcccagcagcgucggaucccuggcagcacagaggcuuuuccucaccagcaccgggu…
